# Supplementary material for: Comparison of Drying Techniques to Produce Stable and Bioavailable Encapsulated ACE-2 Nanoparticles
Source: Pharmaceutics. 2025 Apr 21;17(4):537. doi: 10.3390/pharmaceutics17040537 (PMC12030647; doi:10.3390/pharmaceutics17040537)
Supplement: Supplementary file 1 [file pharmaceutics-17-00537-s001.zip]

Archive with 1 entries (1 files):
- pharmaceutics-3565486-supplementary.pdf
